# Supplementary material for: Exploring the Potential to Repurpose Flexible Moulded Polyurethane Foams as Acoustic Insulators
Source: Polymers (Basel). 2021 Dec 31;14(1):163. doi: 10.3390/polym14010163 (PMC8747745; doi:10.3390/polym14010163)
Supplement: Supplementary file 1 [file polymers-14-00163-s001.zip]

Archive with 1 entries (1 files):
- polymers-1509147-supplementary.pdf
